# Supplementary material for: Exploring Physician and Patient Perspectives on Expectations and Role Models Towards Chronic Pain Treatment in General Practice: A Qualitative Cross-Sectional Study
Source: Healthcare (Basel). 2025 Jan 18;13(2):187. doi: 10.3390/healthcare13020187 (PMC11764803; doi:10.3390/healthcare13020187)
Supplement: Supplementary file 1 [file healthcare-13-00187-s001.zip]

Archive with 1 entries (1 files):
- healthcare-3398424-supplementary.pdf
